# Supplementary material for: The Effects of Vitamin E and Selenium on the Immune and Antioxidant Functions of Gushi Broiler Chickens After Immune Stress
Source: Animals (Basel). 2026 Feb 2;16(3):462. doi: 10.3390/ani16030462 (PMC12897321; doi:10.3390/ani16030462)
Supplement: Supplementary file 1 [file animals-16-00462-s001.zip]

Archive with 1 entries (1 files):
- animals-4056168-supplementary.pdf
